# Supplementary material for: Functional Requirements for Heparan Sulfate Biosynthesis in Morphogenesis and Nervous System Development in C. elegans
Source: PLoS Genet. 2017 Jan 9;13(1):e1006525. doi: 10.1371/journal.pgen.1006525 (PMC5221758; doi:10.1371/journal.pgen.1006525)
Supplement: S1 Data — (XLSX) [file pgen.1006525.s001.xlsx]

## Sheet: Fig 1C
Defective AVM Soma and Axon
Genotype	N	% Mutant	S.E.P.
wild type	137	1	0.8
rib-1	124	70	4.1
rib-1; Prib-1::rib-1(+) #1	84	0	0
rib-1; Prib-1::rib-1(+) #2	123	3	1.5
Defective PVQ axon
Genotype	N	% Mutant	S.E.P.
wild type	89	11	3.3
rib-1	75	83	4.3
rib-1; Prib-1::rib-1(+) #1	33	6	4.1
rib-1; Prib-1::rib-1(+) #2	25	8	5.4

## Sheet: Fig 2C
Defective AVM Soma and Axon
Genotype	N	% Mutant	S.E.P.
wild type	137	1	0.8
rib-2	159	67	3.7
rib-2; Prib-2::rib-2(+) #1	141	5	1.8
rib-2; Prib-2::rib-2(+) #2	131	8	2.4
Defective PVQ axon
Genotype	N	% Mutant	S.E.P.
wild type	89	11	3.3
rib-2	78	79	4.6
rib-2; Prib-2::rib-2(+) #1	58	12	4.3
rib-2; Prib-2::rib-2(+) #2	58	16	4.8

## Sheet: Fig 4A
Defective Soma (CAN)
Genotype	N	% Mutant	S.E.P.
wild type	423	0	0
rib-1	137	25	3.7
rib-2	159	25	3.4
Defective Axon (CAN)
Genotype	N	% Mutant	S.E.P.
wild type	423	4	1
rib-1	103	36	4.7
rib-2	120	34	4.3

## Sheet: Fig 4B
Defective Soma (HSN)
Genotype	N	% Mutant	S.E.P.
wild type	74	3	2
rib-1	50	77	6.1
rib-2	47	74	6.4
Defective Axon (HSN)
Genotype	N	% Mutant	S.E.P.
wild type	72	10	3.5
rib-1	11	100	0
rib-2	12	83	10.8

## Sheet: Fig 4C
Defective Soma and axon (AVM)
Genotype	N	% Mutant	S.E.P.
wild type	137	1	0.8
rib-1	124	70	4
rib-2	159	67	4

## Sheet: Fig 4D
Defective axon (PVQ)
Genotype	N	% Mutant	S.E.P.
wild type	66	6	3
rib-1	119	91	3
rib-2	78	79	5

## Sheet: Fig 5A
Cholinergic axons
Genotype	N	% Mutant	S.E.P.
wild type	89	11	3
rib-1	55	91	4
rib-2	99	77
			4
GABAergic axons
Genotype	N	% Mutant	S.E.P.
wild type	234	21	3
rib-1	54	96	3
rib-2	78	95	2

## Sheet: Fig 5B
Dorsal nerve cord
Genotype	N	% Mutant	S.E.P.
wild type	58	2	2
rib-1	79	91	3
rib-2	82	93	3

## Sheet: Fig 6A
Excretory canals
Genotype	N	% Mutant	S.E.P.
wild type	216	1	1
rib-1	51	57	7
rib-2	56	59	7

## Sheet: Fig 6B
Gonad arms
Genotype	N	% with wild type phenotype	S.E.P.	% Mutant (both left)	S.E.P.	% Mutant (both right)	S.E.P.	% Mutant (right and left swapped)	S.E.P.
wild type	80	100	0	0	0	0	0	0	0
rib-1	75	51	6	42	6	1	1	6	3
rib-2	92	52	5	28	5	1	1	19	4

[truncated: 6 more sheets: Fig 6C, Fig 8A, Fig 8B, Fig 9B, Fig 9C, Fig 9D]
